# Supplementary material for: Generation of four postmortem dura-derived iPS cell lines from four control individuals with genotypic and brain-region-specific transcriptomic data available through the BrainSEQ consortium
Source: Stem Cell Res. Author manuscript; Available in PMC 2023 Sep 22. (PMC10515715; doi:10.1016/j.scr.2020.101806)
Supplement: supplemental table 1 [file NIHMS1928902-supplement-supplemental_table_1.xlsx]

## Sheet: Sheet1
Application: Tecan i-control				Tecan i-control , 2.0.10.0
Device: infinite M1000Pro				Serial number: 1203009622
Firmware: V_1.05_11/2011_S3LCE_ALPHA (Nov 3 2011/09.27.24)				MAI, V_1.05_11/2011_S3LCE_ALPHA (Nov 3 2011/09.27.24)
Sample name	Medium	Read A	Read B	Read B/A
LIBD2c1	StemFlex	199	83	0.417085
LIBD6c2	StemFlex	188	75	0.398936
LIBD7c6	StemFlex	300	130	0.433333
LIBD9c1	StemFlex	191	106	0.554974
Positive control		456	16144	35.4035
Negative control		665	69	0.103759
